# Supplementary material for: Live cell imaging at the Munich ion microbeam SNAKE – a status report
Source: Radiat Oncol. 2015 Feb 18;10:42. doi: 10.1186/s13014-015-0350-7 (PMC4341815; doi:10.1186/s13014-015-0350-7)
Supplement: Additional file 2: — Time lapse movie after targeted irradiation of U2OS cells with visualization of PCNA protein accumulation at sites of DNA damage. The cells shown in Additional file 1 were irradiated with approximately 1000 carbon ion per point, which takes about 1 s per point. Irradiation of the first point started at time 00:00:00. Over time, PCNA protein accumulates at the sites of carbon ion induced DNA damage. [file 13014_2015_350_MOESM2_ESM.zip]

Archive with 1 entries (1 files):
- 5609418147575965_add2.avi
