# Supplementary material for: Live cell imaging at the Munich ion microbeam SNAKE – a status report
Source: Radiat Oncol. 2015 Feb 18;10:42. doi: 10.1186/s13014-015-0350-7 (PMC4341815; doi:10.1186/s13014-015-0350-7)
Supplement: Additional file 3: — Long term fluorescence microscopy. Fluorescence microscopy of U2OS cells stably transfected with the “Cell Cycle Chromobody plasmid” (ChromoTek, Germany) was performed for a total time of 59 h 45 min. Every 15 min an image was acquired and mounted to a movie (relative time of each image is shown). One cell (marked with an arrow) could be traced for more than 50 h, throughout a whole cell cycle. Starting from late S-phase (0 min until 4 h 05 min, as indicated by the PCNA staining pattern), it goes then through G2-phase (4 h 05 min until 12 h 45 min). First signs of mitosis can be seen at 13 h 00 min, and 17 h 15 min after starting the follow-up cell division seems to be completed and 2 daughter cells in G1-phase appear (until 19 h 29 min). At 19 h 45 min the lower daughter cell enters S-phase, while the upper one starts S-phase 2 h later at 21 h 45 min. The lower daughter cell then disappears out of the field of view. For the remaining cell, early S-phase takes 14 hours 30 min, followed by 9 hours mid S-phase and 2 hours late S-phase before entering G2-phase again. [file 13014_2015_350_MOESM3_ESM.zip]

Archive with 1 entries (1 files):
- 5609418147575965_add3.avi
